# Supplementary material for: Diagnostic and Prognostic Performance of Liquid Biopsy-Derived Exosomal MicroRNAs in Thyroid Cancer Patients: A Systematic Review and Meta-Analysis
Source: Cancers (Basel). 2021 Aug 26;13(17):4295. doi: 10.3390/cancers13174295 (PMC8428356; doi:10.3390/cancers13174295)
Supplement: Supplementary file 1 [file cancers-13-04295-s001.zip]

Archive with 1 entries (1 files):
- cancers-1306091-supplementary.pdf
